# Supplementary material for: High Occurrence of Pathogenic Free-Living Amoebae in Arid Environments
Source: Pathogens. 2025 Dec 30;15(1):41. doi: 10.3390/pathogens15010041 (PMC12844910; doi:10.3390/pathogens15010041)
Supplement: Supplementary file 1 [file pathogens-15-00041-s001.zip]

Archive with 1 entries (1 files):
- pathogens-4055635-supplementary.pdf
